# Supplementary material for: The Impact of Urine-Sample HPV Testing on the Effectiveness of Screening for Cervical Cancer: An Umbrella Review
Source: Cancers (Basel). 2024 Jun 17;16(12):2244. doi: 10.3390/cancers16122244 (PMC11201501; doi:10.3390/cancers16122244)
Supplement: Supplementary file 1 [file cancers-16-02244-s001.zip]

Archive with 1 entries (1 files):
- cancers-3027760-supplementary.pdf
